# Supplementary material for: Electrospun Parallel, Crossed Fibers for Promoting Cell Adhesion and Migration
Source: Materials (Basel). 2025 Jul 8;18(14):3224. doi: 10.3390/ma18143224 (PMC12300551; doi:10.3390/ma18143224)
Supplement: Supplementary file 1 [file materials-18-03224-s001.zip]

Archive with 6 entries (4 files):
- materials-3696795-supplementary/
- materials-3696795-supplementary/Supplementary Material/
- materials-3696795-supplementary/Supplementary Material/Supplementary Material.pdf
- materials-3696795-supplementary/Supplementary Material/Video S1. Steered cells on crossed fibers.avi
- materials-3696795-supplementary/Supplementary Material/Video S2. Anchored cells on crossed fibers.avi
- materials-3696795-supplementary/Supplementary Material/Video S3. Bridged cells on crossed fibers.avi
